# Supplementary material for: Fungal-Bacterial Combinations in Plant Health under Stress: Physiological and Biochemical Characteristics of the Filamentous Fungus Serendipita indica and the Actinobacterium Zhihengliuella sp. ISTPL4 under In Vitro Arsenic Stress
Source: Microorganisms. 2024 Feb 17;12(2):405. doi: 10.3390/microorganisms12020405 (PMC10892705; doi:10.3390/microorganisms12020405)
Supplement: Supplementary file 1 [file microorganisms-12-00405-s001.zip]

Archive with 1 entries (1 files):
- microorganisms-2846470-supplementary.pdf
